# Supplementary material for: The Role of the Greater Omentum Flap in the Prevention of Low Anterior Resection Syndrome (LARS): A Systematic Review of the Literature
Source: J Clin Med. 2025 Nov 9;14(22):7937. doi: 10.3390/jcm14227937 (PMC12653164; doi:10.3390/jcm14227937)
Supplement: Supplementary file 1 [file jcm-14-07937-s001.zip]

Archive with 1 entries (1 files):
- jcm-3872043-supplementary.pdf
